# Supplementary material for: Synthesis, Characterization and Biological Activities of Zinc Oxide Nanoparticles Derived from Secondary Metabolites of Lentinula edodes
Source: Molecules. 2023 Apr 17;28(8):3532. doi: 10.3390/molecules28083532 (PMC10143259; doi:10.3390/molecules28083532)
Supplement: Supplementary file 1 [file molecules-28-03532-s001.zip]

Archive with 1 entries (1 files):
- molecules-2297165-supplementary.pdf
